# Supplementary material for: Determination of L-Theanine and Caffeine Contents in Tea Infusions with Different Fermentation Degrees and Brewing Conditions Using the Chromatographic Method
Source: Foods. 2025 Jun 30;14(13):2313. doi: 10.3390/foods14132313 (PMC12248710; doi:10.3390/foods14132313)
Supplement: Supplementary file 1 [file foods-14-02313-s001.zip]

Archive with 1 entries (1 files):
- foods-3689502-supplementary.pdf
